# Supplementary material for: Acute Hypoxemic Respiratory Failure in Children at the Start of COVID-19 Outbreak: A Nationwide Experience
Source: J Clin Med. 2021 Sep 22;10(19):4301. doi: 10.3390/jcm10194301 (PMC8509571; doi:10.3390/jcm10194301)
Supplement: Supplementary file 1 [file jcm-10-04301-s001.zip]

Archive with 4 entries (4 files):
- PANCOVID-Online SI.pdf
- Supplemental table 1.pdf
- Supplemental table 2 .pdf
- Supplemental table 3.pdf
